# Supplementary material for: Behavioural traits of rainbow trout and brown trout may help explain their differing invasion success and impacts
Source: Sci Rep. 2022 Feb 2;12:1757. doi: 10.1038/s41598-022-05484-5 (PMC8810905; doi:10.1038/s41598-022-05484-5)
Supplement: Supplementary file 2 — Supplementary Information 2. [file 41598_2022_5484_MOESM2_ESM.xlsx]

## Sheet: supplementary_data_feeding_test
	id	Species	date	mass	alive	Arena	shelter_occurences_ctrl	shelter_occurences_exp	shelter_percent_ctrl	shelter_percent_exp	time_to_approach_ctrl	time_to_approach_exp	percent_NO_Location-perimeter_ctrl	percent_NO_Location-perimeter_exp	percent_NO_Location-outer ring_ctrl	percent_NO_Location-outer ring_exp	percent_NO_Location-centre ring_ctrl	percent_NO_Location-centre ring_exp	occurences_NO_total_ctrl	occurences_NO_total_exp	time_to_aggression	percent_mirror_Outside shelter	percent_mirror_Aggressive behav	percent_mirror_Passive behav	percent_mirror_Freeze	occurences_mirror_total	time_to_swim	Subject	percent_OFT_Swimming	percent_OFT_Location-perimeter	percent_OFT_Location-outer ring	percent_OFT_Location-centre ring	occurences_OFT_total	order
1	1_2019-02-20	dbt	2019-02-20	1.29	10	trout 1	51	8	47.1	12.1	27.512	23.564	93.6	66.1	5.5	25.8	0.9	7.8	34	142	116.966	53.1	28.3	4.3	14.3	116	NA	NA	NA	NA	NA	NA	NA	msn
2	1_2019-02-21	dbt	2019-02-21	0.542	3	trout 1	44	40	47.8	37.5	102.697	114.935	99.2	94.5	0.5	3.7	0.3	1.8	17	63	60.306	26.3	56.1	4.1	11.6	123	NA	NA	NA	NA	NA	NA	NA	smn
3	1_2019-02-25	dbt	2019-02-25	0.106	6	trout 1	20	0	60.9	0	0	196.021	43	72.9	38.7	16.4	18	10.7	24	85	147.852	81.5	7.1	0.8	10.6	68	NA	NA	NA	NA	NA	NA	NA	mns
4	1_2019-02-26	dbt	2019-02-26	0.565	0	trout 1	41	11	38	79.7	354.175	42.353	93.7	89.4	4.1	8.5	2	2.1	58	87	600	100	0	0	0	1	NA	NA	NA	NA	NA	NA	NA	nsm
5	1_2019-03-02	dbt	2019-03-02	0.532	9	trout 1	48	10	32.8	1.6	358.941	89.76	99.7	89.2	0.1	9.7	0	0.9	5	89	79.054	28.6	45.3	4.8	21.3	222	0	trout 1	55	72.3	27.2	0.5	21	nms
6	1_2019-03-05	dbt	2019-03-05	0.623	0	trout 1	0	1	0	83.5	100.549	291.958	94.2	92.2	4.4	6.5	1.4	1.4	63	55	163.243	80	7.6	1.1	11.3	74	0	trout 1	93.1	92.8	5.3	1.9	61	snm
7	1_2019-03-14	tbt	2019-03-14	0.903	10	trout 1	25	19	22.9	39.4	451.872	173.001	99.7	84.1	0.1	14.4	0.2	1.4	5	67	2.381	8.6	87.1	2.8	1.5	104	0	trout 1	99.7	98.9	0.7	0.4	23	mns
8	1_2019-03-17	tbt	2019-03-17	0.262	2	trout 1	16	1	16.2	0.1	76.973	69.68	99.6	93.5	0.3	6.3	0.1	0.3	5	43	196.836	4.3	10.3	0.2	85.2	60	105.311	trout 1	68.8	98	1	1	29	nms
9	1_2019-03-18	tbt	2019-03-18	0.347	2	trout 1	21	0	26.4	0	600.04	341.109	100	60.4	0	39.2	0	0.4	1	11	350.583	87.5	8.6	1	2.9	32	600	trout 1	0	100	0	0	1	msn
10	1_2019-03-21	tbt	2019-03-21	0.34	6	trout 1	7	1	6.9	100	600.06	600.04	100	100	0	0	0	0	1	1	600	100	0	0	0	1	5.245	trout 1	97.2	96	2.6	1.4	59	nsm
11	1_2019-03-24	tbt	2019-03-24	0.445	0	trout 1	39	23	10.3	6.4	85.831	90.659	73.7	81.1	22.6	16.6	3.7	2.3	287	313	103.73	60.9	19.3	6	13.7	245	600	trout 1	0	100	0	0	1	smn
12	1_2019-03-26	tbt	2019-03-26	0.426	3	trout 1	0	0	0	0	358.941	600.06	97.2	100	2.3	0	0.5	0	37	1	600	100	0	0	0	1	41.991	trout 1	0.5	100	0	0	1	snm
13	1_2019-04-08	drt	2019-04-08	0.637	3	trout 1	45	20	37.6	58.1	112.804	261.667	93.8	96.8	4.5	2.9	1.6	0.2	81	43	0	10.2	79.9	8.2	1.8	177	0	trout 1	99.8	95.4	3.9	0.7	79	nms
14	1_2019-04-09	drt	2019-04-09	0.477	1	trout 1	28	19	29.5	35.5	29.977	284.446	94.4	95.1	3.9	4.7	1.6	0.2	81	65	150.367	67.5	26.5	5.9	0	104	19.997	trout 1	90.9	98	1.4	0.6	47	msn
15	1_2019-04-12	drt	2019-04-12	0.302	3	trout 1	25	21	21.8	28.1	109.341	366.883	93.6	87.1	5.2	12.2	1.1	0.7	89	77	0	1.3	94	1.4	3.3	39	0	trout 1	100	91.3	7.2	1.5	106	mns
16	1_2019-04-15	drt	2019-04-15	0.245	3	trout 1	25	6	35.9	93.4	553.097	243.706	99.4	71	0.4	23.9	0.2	5.1	7	85	506.71	85.9	13.3	0	0.9	8	0	trout 1	82.8	97.8	1.9	0.3	21	nsm
17	1_2019-04-17	drt	2019-04-17	0.441	0	trout 1	35	11	39.1	43.4	236.397	221.545	95.7	86.6	3.2	11.4	0.8	1.5	41	96	63.969	79.3	16.2	4.3	0.2	198	0	trout 1	100	87.9	8.5	3.6	125	smn
18	1_2019-04-20	drt	2019-04-20	0.426	4	trout 1	42	0	25.4	0	459.873	163.986	96.6	60.3	3	23.7	0.4	15.8	27	199	432.984	73.1	0.7	0	26.2	14	0	trout 1	100	92.8	5.3	1.8	89	snm
19	2_2019-02-20	dbt	2019-02-20	0.68	1	trout 2	40	1	35.7	1.5	80.354	70.255	94.8	92.8	4.1	6	1	1.1	29	34	446.17	82	15.7	1.4	0.9	24	NA	NA	NA	NA	NA	NA	NA	msn
20	2_2019-02-21	dbt	2019-02-21	0.373	3	trout 2	72	53	39.5	36.9	582.001	600.02	98.8	98.1	0.7	1.9	0.5	0	6	3	84.915	19.1	24.8	1	55.1	87	NA	NA	NA	NA	NA	NA	NA	smn
21	2_2019-02-25	dbt	2019-02-25	0.372	6	trout 2	52	35	44.2	27.2	43.956	229.187	94.6	86.2	3.5	12.4	0.9	1.4	43	93	600	100	0	0	0	1	NA	NA	NA	NA	NA	NA	NA	mns
22	2_2019-02-26	dbt	2019-02-26	0.395	1	trout 2	71	48	30.6	29.8	53.801	259.013	71.3	86.3	24.6	13	4	0.7	37	69	158.508	34	13.3	0.9	51.7	67	NA	NA	NA	NA	NA	NA	NA	nsm
23	2_2019-03-02	dbt	2019-03-02	0.597	0	trout 2	3	3	3.8	0.4	536.131	60.499	91.1	80.4	7.2	17.7	1.6	1.8	69	129	256.344	90	4.9	2.5	3.6	19	4.246	trout 2	67.9	99.6	0.4	0	3	nms
24	2_2019-03-05	dbt	2019-03-05	0.565	0	trout 2	45	6	32.5	4.5	390.776	600.09	97.6	99.7	2.1	0.3	0.3	0	21	9	212.304	97.1	2.2	0.7	0	17	0	trout 2	52	97.3	2	0.6	50	snm
25	2_2019-03-14	tbt	2019-03-14	0.334	8	trout 2	31	27	27.2	56	20.506	81.601	96.4	86	2.4	10.3	1	3.6	53	129	4.462	38.7	55.5	5.3	0.4	193	0	trout 2	99.9	100	0	0	1	mns
26	2_2019-03-17	tbt	2019-03-17	0.303	10	trout 2	23	3	30.9	3	372.86	600.02	95.6	100	3	0	1.4	0	27	1	600	100	0	0	0	1	0	trout 2	100	99.6	0.4	0	3	nms
27	2_2019-03-18	tbt	2019-03-18	0.314	5	trout 2	56	7	34.4	6.8	190.892	34.232	96.6	83.9	2.9	11.9	0.5	4.1	35	101	72.178	40.4	51.1	4.2	4.3	97	3.73	trout 2	82.7	84.7	13	2.3	12	msn
28	2_2019-03-21	tbt	2019-03-21	0.605	0	trout 2	43	0	23.8	0	3.863	530.936	99.2	99	0.8	0.9	0.1	0.1	18	19	514.402	89.9	8.7	1.5	0	33	0	trout 2	99.3	99.7	0.3	0	5	nsm
29	2_2019-03-24	tbt	2019-03-24	0.325	7	trout 2	2	1	0.5	100	99.983	74.242	92.1	86.5	6.9	11.4	1	1.9	67	111	59.973	14.6	80.3	0.5	4.6	45	0	trout 2	97.2	91.8	6.5	1.6	113	smn
30	2_2019-03-26	tbt	2019-03-26	0.588	4	trout 2	6	0	8.9	0	536.131	483	89.5	86.4	10.3	7.7	0.2	6	17	41	600	0	0	0	100	1	600	trout 2	0	100	0	0	1	snm
31	2_2019-04-08	drt	2019-04-08	0.399	4	trout 2	24	1	21.1	1.5	63.72	270.1	89.8	86.5	6.7	12.8	3.5	0.7	117	55	0	52.2	35.9	6.1	5.8	161	0	trout 2	99.9	93.6	4.6	1.9	103	nms
32	2_2019-04-09	drt	2019-04-09	0.509	10	trout 2	40	2	48.9	8.1	93.102	600.04	94.4	94.2	4.7	5.8	0.8	0	43	59	107.467	52.4	42.5	5.1	0	196	0	trout 2	99.6	98.4	1.4	0.2	22	msn
33	2_2019-04-12	drt	2019-04-12	0.223	5	trout 2	1	0	21.5	0	320.813	435.115	95.8	72.4	3.7	0.2	0.4	27.4	29	5	213.467	66.9	22.9	0.1	10.1	44	0	trout 2	100	92.6	5.7	1.7	117	mns
34	2_2019-04-15	drt	2019-04-15	0.117	10	trout 2	39	49	34	30.3	11.072	81.302	80.6	78.3	14.5	20.4	4.9	1.3	103	85	14.003	76.6	17.6	4.1	1.6	63	0	trout 2	100	80.6	13	6.4	129	nsm
35	2_2019-04-17	drt	2019-04-17	0.406	0	trout 2	9	2	9.7	0.3	600.04	600.04	99.7	100	0	0	0	0	1	1	25.258	8.1	86	5	0.8	59	0	trout 2	100	91.3	6.7	2	101	smn
36	2_2019-04-20	drt	2019-04-20	0.588	10	trout 2	46	24	24.1	11.2	47.153	600.064	93.7	95.6	5	4.4	1.3	0	85	65	3.996	73.9	20.5	3.8	1.5	227	0	trout 2	100	92.2	6.1	1.7	131	snm
37	3_2019-02-20	dbt	2019-02-20	0.38	3	trout 3	12	3	54.2	16.7	600.04	254.832	100	84.4	0	10	0	5.6	1	77	240.609	70.3	21.8	7.8	0	106	NA	NA	NA	NA	NA	NA	NA	msn
38	3_2019-02-21	dbt	2019-02-21	0.409	3	trout 3	61	12	33.5	41.2	600.06	321.828	100	90	0	9.1	0	1	1	43	338.262	63.4	10.7	0.7	25.2	25	NA	NA	NA	NA	NA	NA	NA	smn
39	3_2019-02-25	dbt	2019-02-25	0.869	0	trout 3	7	2	38	11.7	600.06	112.238	100	66.6	0	21.8	0	11.2	1	206	60.206	39.2	40.3	1.9	18.6	208	NA	NA	NA	NA	NA	NA	NA	mns
40	3_2019-02-26	dbt	2019-02-26	0.611	4	trout 3	57	27	34.8	43.9	263.318	76.852	95.9	85.9	3.4	12.7	0.6	1.3	59	144	63.536	61	25.2	2.8	10.9	162	NA	NA	NA	NA	NA	NA	NA	nsm
41	3_2019-03-02	dbt	2019-03-02	0.857	4	trout 3	18	1	64.8	0.2	600.04	113.613	96.7	92	2.4	7.8	0.8	0.1	41	35	159.524	75.7	14.2	1.7	8.3	56	15.118	trout 3	93.9	95.7	3.9	0.3	19	nms
42	3_2019-03-05	dbt	2019-03-05	1.018	0	trout 3	108	74	45.5	27.3	600.043	3.863	99.9	88.8	0.1	6.6	0	4.6	5	129	0.616	59.2	9.3	1.9	29.5	95	0	trout 3	99.8	96.8	2.2	1	53	snm
43	3_2019-03-14	tbt	2019-03-14	0.581	0	trout 3	47	33	37.1	56.1	507.058	82.145	97.9	87.2	1.4	11.2	0.7	1.4	19	74	5.328	5.1	88.4	0.8	5.7	93	0	trout 3	100	99.6	0.3	0.2	9	mns
44	3_2019-03-17	tbt	2019-03-17	0.608	3	trout 3	29	7	44.2	39.9	27.672	84.4	98.7	95.5	1	3.5	0.3	1	23	73	37.363	20.9	34.8	2.1	42.2	113	0	trout 3	100	100	0	0	1	nms
45	3_2019-03-18	tbt	2019-03-18	0.575	0	trout 3	28	4	43.9	42.6	460.273	231.585	97.1	91	2.5	7.9	0.5	1.1	19	47	436.247	80.5	8.6	0.8	10.1	35	0.733	trout 3	4.1	99.1	0.8	0.1	11	msn
46	3_2019-03-21	tbt	2019-03-21	0.577	0	trout 3	55	1	30.3	100	350.067	0	95.9	0	2.9	0	1	100	29	1	488.761	82.3	7.5	0.1	10.1	22	15.834	trout 3	90.9	95.4	3.7	0.8	63	nsm
47	3_2019-03-24	tbt	2019-03-24	0.32	0	trout 3	1	0	41.2	0	600.04	600.04	99.7	100	0.3	0	0	0	5	1	392.94	68.8	11.6	0.1	19.4	21	600	trout 3	0	100	0	0	1	smn
48	3_2019-03-26	tbt	2019-03-26	0.565	3	trout 3	58	1	34	0.1	600.04	180.519	100	98.2	0	1.1	0	0.8	1	17	514.819	90.1	7.9	0.8	1.2	31	226.374	trout 3	59.7	99.6	0.2	0.1	7	snm
49	3_2019-04-08	drt	2019-04-08	0.638	0	trout 3	30	9	45.5	11.3	489.144	430.767	99.2	96.9	0.5	2.3	0.2	0.7	13	23	113.433	31.8	51.6	0.7	15.9	107	0	trout 3	100	96.4	2.3	1.5	62	nms
50	3_2019-04-09	drt	2019-04-09	0.43	6	trout 3	0	4	0	45	600.04	600.04	99.9	7.1	0	92.6	0	0	1	4	206.967	2.7	0.6	0	96.7	7	0	trout 3	100	96.7	2.3	1	43	msn
51	3_2019-04-12	drt	2019-04-12	0.162	6	trout 3	41	30	49.3	25	130.236	120.929	89.1	94.1	8.2	5.7	2.6	0.1	67	37	0.5	18.5	75.5	5.8	0.2	164	0	trout 3	100	94.7	4	1.3	81	mns
52	3_2019-04-15	drt	2019-04-15	0.43	0	trout 3	29	19	24.5	10.8	0.15	308.475	94.3	73.2	4.1	9.4	1.6	17.3	72	73	11.622	6.8	13.2	0.8	79.2	34	0	trout 3	100	88.4	7.7	3.8	167	nsm
53	3_2019-04-17	drt	2019-04-17	0.345	2	trout 3	16	6	13.5	0.7	170.213	600.04	28.2	100	66.6	0	5	0	28	1	69.148	20.7	63.7	11.9	3.7	194	0	trout 3	99.7	77.3	17.3	5.4	206	smn
54	3_2019-04-20	drt	2019-04-20	0.565	7	trout 3	29	9	24.7	3.6	174.545	286.147	75.6	73.1	20.2	18.3	4.2	8.6	75	109	86.214	60.2	21	0.8	18	78	0	trout 3	100	88.6	8.8	2.6	225	snm
55	4_2019-02-20	dbt	2019-02-20	1.11	4	trout 4	36	13	24.1	44.2	311.205	47.104	95.2	71.9	3.7	21.8	1.1	6.3	29	91	100.616	48.3	36.9	2.5	12.3	105	NA	NA	NA	NA	NA	NA	NA	msn
56	4_2019-02-21	dbt	2019-02-21	0.371	5	trout 4	64	23	33.9	58.7	135.165	600.02	95.5	99.6	3.1	0.4	1.4	0	43	5	55.178	38.1	22.9	5.2	33.6	111	NA	NA	NA	NA	NA	NA	NA	smn
57	4_2019-02-25	dbt	2019-02-25	0.23	0	trout 4	6	1	6.8	100	543.24	204.296	99.7	91.9	0.2	7.5	0.1	0.6	5	37	579.088	98.4	1.3	0.2	0	9	NA	NA	NA	NA	NA	NA	NA	mns
58	4_2019-02-26	dbt	2019-02-26	0.63	9	trout 4	61	73	37.2	41.1	1.355	0	96	78.8	2.7	16.8	1.2	4.4	67	113	18.881	69.3	26.3	4.4	0	166	NA	NA	NA	NA	NA	NA	NA	nsm
59	4_2019-03-02	dbt	2019-03-02	0.737	3	trout 4	9	3	34.1	4	165.185	203.932	97.3	90.9	1.7	7.3	0.9	1.7	30	61	1.365	2.6	80.4	1.3	15.7	155	1.215	trout 4	87.1	89	8	2.9	83	nms
60	4_2019-03-05	dbt	2019-03-05	0.594	0	trout 4	2	3	99.2	11.8	600.043	386.563	99.9	98.7	0.1	1	0	0.3	3	17	600	0	0	0	100	1	0	trout 4	24.8	88.8	10	1.1	48	snm
61	4_2019-03-14	tbt	2019-03-14	0.471	8	trout 4	53	19	40.3	57.6	1.603	69.272	97	88.2	2.3	8.6	0.6	3.2	33	101	14.269	32.1	64	2.7	1.3	126	0	trout 4	100	100	0	0	1	mns
62	4_2019-03-17	tbt	2019-03-17	0.646	0	trout 4	2	0	44.5	0	345.538	600.02	99.5	99.6	0.4	0.4	0.1	0	9	3	170.263	28.4	9.1	0	62.5	67	503.114	trout 4	0.3	100	0	0	1	nms
63	4_2019-03-18	tbt	2019-03-18	0.334	2	trout 4	0	0	0	0	600.04	387.562	100	95.8	0	4.2	0	0	1	11	600	100	0	0	0	1	600	trout 4	0	100	0	0	1	msn
64	4_2019-03-21	tbt	2019-03-21	0.554	0	trout 4	0	39	0	55.2	600.06	600.04	0	100	100	0	0	0	1	1	147.835	24.9	6.4	0.2	68.6	38	0	trout 4	44.5	95.7	3.7	0.5	21	nsm
65	4_2019-03-24	tbt	2019-03-24	0.442	0	trout 4	3	1	51.7	0.2	0	600.04	0	0	0	100	100	0	1	1	133.566	58.1	24.5	2.5	14.9	85	21.412	trout 4	0.4	3.6	48.1	48.3	4	smn
66	4_2019-03-26	tbt	2019-03-26	0.422	9	trout 4	11	0	6.5	0	165.185	600.06	96.8	100	2.4	0	0.7	0	41	1	495.638	84.4	15	0.3	0.2	22	600	trout 4	0	100	0	0	1	snm
67	4_2019-04-08	drt	2019-04-08	0.521	10	trout 4	41	37	29.5	33.9	208.575	384.267	93.8	98.6	2.4	1.2	1.3	0.1	52	25	4.212	58.6	31.7	9.6	0	264	166.767	trout 4	66.9	93.1	5	2	105	nms
68	4_2019-04-09	drt	2019-04-09	0.738	9	trout 4	6	6	12.7	5.7	147.869	219.717	89.4	65.5	8.1	34.2	2.5	0.2	59	62	106.6	40.6	47.3	9	3.6	137	0	trout 4	99.8	91.8	7	1.2	113	msn
69	4_2019-04-12	drt	2019-04-12	0.174	5	trout 4	23	11	28.4	12	1.798	600.04	80.8	100	16.9	0	2.1	0	46	1	168.533	59.4	34.1	4.5	1.9	116	0	trout 4	99.9	91.8	7	1.2	81	mns
70	4_2019-04-15	drt	2019-04-15	0.35	0	trout 4	1	4	61.6	0.2	246.187	423.9	69	18.8	29.9	80.4	1.1	0.8	71	35	597.003	14.6	0.1	2.4	83.9	29	0	trout 4	95.1	73.9	21.6	4.4	194	nsm
71	4_2019-04-17	drt	2019-04-17	0.483	2	trout 4	56	9	30.8	1.1	543.556	600.04	98.5	100	0.9	0	0.4	0	15	1	0.833	4.7	8.4	2.1	84.8	38	0	trout 4	100	81.8	13.1	5.1	209	smn
72	4_2019-04-20	drt	2019-04-20	0.422	5	trout 4	16	4	35.5	2.4	184.682	600.064	96.9	99.8	2.2	0.2	0.9	0	33	3	0.5	38.3	56.3	5.3	0	191	0	trout 4	100	93.5	5.3	1.1	87	snm
