# Supplementary material for: Behavioural traits of rainbow trout and brown trout may help explain their differing invasion success and impacts
Source: Sci Rep. 2022 Feb 2;12:1757. doi: 10.1038/s41598-022-05484-5 (PMC8810905; doi:10.1038/s41598-022-05484-5)
Supplement: Supplementary file 3 — Supplementary Information 3. [file 41598_2022_5484_MOESM3_ESM.xlsx]

## Sheet: supplementary_data_group_test
ID	test	species	latency	ind_group	mean_mass	date
group_02032019	disruption	dbt	174.167	group	0.68075	2019-03-02
group_02032019	object	dbt	600	group	0.68075	2019-03-02
group_05032019	object	dbt	120.05	group	0.7	2019-03-05
group_05032019	disruption	dbt	160.86	group	0.7	2019-03-05
group_20022019	object	dbt	128.58	group	0.865	2019-02-20
group_20022019	disruption	dbt	143.56	group	0.865	2019-02-20
group_08042019	disruption	drt	0	group	0.54875	2019-04-08
group_08042019	object	drt	29.64	group	0.54875	2019-04-08
group_09042019	disruption	drt	1.217	group	0.5385	2019-04-09
group_09042019	object	drt	0	group	0.5385	2019-04-09
group_12042019	object	drt	3.214	group	0.21525	2019-04-12
group_12042019	disruption	drt	53.87	group	0.21525	2019-04-12
group_14032019	disruption	tbt	15.57	group	0.57225	2019-03-14
group_14032019	object	tbt	106.9	group	0.57225	2019-03-14
group_17032019	disruption	tbt	124.948	group	0.45475	2019-03-17
group_17032019	object	tbt	594.355	group	0.45475	2019-03-17
group_18032019	disruption	tbt	188.667	group	0.3925	2019-03-18
group_18032019	object	tbt	600	group	0.3925	2019-03-18
group_21022019	disruption	dbt	162.261	group	0.42375	2019-02-21
group_21022019	object	dbt	600	group	0.42375	2019-02-21
group_25022019	disruption	dbt	84.23	group	0.39425	2019-02-25
group_25022019	object	dbt	212.03	group	0.39425	2019-02-25
group_26022019	disruption	dbt	14.992	group	0.55025	2019-02-26
group_26022019	object	dbt	84.535	group	0.55025	2019-02-26
group_15042019	disruption	drt	62.355	group	0.2855	2019-04-15
group_15042019	object	drt	2.775	group	0.2855	2019-04-15
group_17042019	disruption	drt	16.288	group	0.41875	2019-04-17
group_17042019	object	drt	23.513	group	0.41875	2019-04-17
group_20042019	disruption	drt	1.118	group	0.50025	2019-04-20
group_20042019	object	drt	2.455	group	0.50025	2019-04-20
group_21032019	object	tbt	237.186	group	0.519	2019-03-21
group_21032019	disruption	tbt	141.87	group	0.519	2019-03-21
group_24032019	object	tbt	0.007	group	0.383	2019-03-24
group_24032019	disruption	tbt	0	group	0.383	2019-03-24
group_26032019	disruption	tbt	291.916	group	0.50025	2019-03-26
group_26032019	object	tbt	114.291	group	0.50025	2019-03-26
