# Supplementary material for: Behavioural traits of rainbow trout and brown trout may help explain their differing invasion success and impacts
Source: Sci Rep. 2022 Feb 2;12:1757. doi: 10.1038/s41598-022-05484-5 (PMC8810905; doi:10.1038/s41598-022-05484-5)
Supplement: Supplementary file 4 — Supplementary Information 4. [file 41598_2022_5484_MOESM4_ESM.xlsx]

## Sheet: supplementary_data_mirror_test
	id	Species	date	time_to_aggression	percent_mirror_Outside shelter	percent_mirror_Aggressive behav	percent_mirror_Passive behav	percent_mirror_Freeze	occurences_mirror_total	Arena	alive	mass	test_order
1	1_2019-02-20	dbt	2019-02-20	116.966	53.1	28.3	4.3	14.3	116	trout 1	10	1.29	msn
2	1_2019-02-21	dbt	2019-02-21	60.306	26.3	56.1	4.1	11.6	123	trout 1	3	0.542	smn
3	1_2019-02-25	dbt	2019-02-25	147.852	81.5	7.1	0.8	10.6	68	trout 1	6	0.106	mns
4	1_2019-02-26	dbt	2019-02-26	600	100	0	0	0	1	trout 1	0	0.565	nsm
5	1_2019-03-02	dbt	2019-03-02	79.054	28.6	45.3	4.8	21.3	222	trout 1	9	0.532	nms
6	1_2019-03-05	dbt	2019-03-05	163.243	80	7.6	1.1	11.3	74	trout 1	0	0.623	snm
7	1_2019-03-14	tbt	2019-03-14	2.381	8.6	87.1	2.8	1.5	104	trout 1	10	0.903	mns
8	1_2019-03-17	tbt	2019-03-17	196.836	4.3	10.3	0.2	85.2	60	trout 1	2	0.262	nms
9	1_2019-03-18	tbt	2019-03-18	350.583	87.5	8.6	1	2.9	32	trout 1	2	0.347	msn
10	1_2019-03-21	tbt	2019-03-21	600	100	0	0	0	1	trout 1	6	0.34	nsm
11	1_2019-03-24	tbt	2019-03-24	103.73	60.9	19.3	6	13.7	245	trout 1	0	0.445	smn
12	1_2019-03-26	tbt	2019-03-26	600	100	0	0	0	1	trout 1	3	0.426	snm
13	1_2019-04-08	drt	2019-04-08	0	10.2	79.9	8.2	1.8	177	trout 1	3	0.637	nms
14	1_2019-04-09	drt	2019-04-09	150.367	67.5	26.5	5.9	0	104	trout 1	1	0.477	msn
15	1_2019-04-12	drt	2019-04-12	0	1.3	94	1.4	3.3	39	trout 1	3	0.302	mns
16	1_2019-04-15	drt	2019-04-15	506.71	85.9	13.3	0	0.9	8	trout 1	3	0.245	nsm
17	1_2019-04-17	drt	2019-04-17	63.969	79.3	16.2	4.3	0.2	198	trout 1	0	0.441	smn
18	1_2019-04-20	drt	2019-04-20	432.984	73.1	0.7	0	26.2	14	trout 1	4	0.426	snm
19	2_2019-02-20	dbt	2019-02-20	446.17	82	15.7	1.4	0.9	24	trout 2	1	0.68	msn
20	2_2019-02-21	dbt	2019-02-21	84.915	19.1	24.8	1	55.1	87	trout 2	3	0.373	smn
21	2_2019-02-25	dbt	2019-02-25	600	100	0	0	0	1	trout 2	6	0.372	mns
22	2_2019-02-26	dbt	2019-02-26	158.508	34	13.3	0.9	51.7	67	trout 2	1	0.395	nsm
23	2_2019-03-02	dbt	2019-03-02	256.344	90	4.9	2.5	3.6	19	trout 2	0	0.597	nms
24	2_2019-03-05	dbt	2019-03-05	212.304	97.1	2.2	0.7	0	17	trout 2	0	0.565	snm
25	2_2019-03-14	tbt	2019-03-14	4.462	38.7	55.5	5.3	0.4	193	trout 2	8	0.334	mns
26	2_2019-03-17	tbt	2019-03-17	600	100	0	0	0	1	trout 2	10	0.303	nms
27	2_2019-03-18	tbt	2019-03-18	72.178	40.4	51.1	4.2	4.3	97	trout 2	5	0.314	msn
28	2_2019-03-21	tbt	2019-03-21	514.402	89.9	8.7	1.5	0	33	trout 2	0	0.605	nsm
29	2_2019-03-24	tbt	2019-03-24	59.973	14.6	80.3	0.5	4.6	45	trout 2	7	0.325	smn
30	2_2019-03-26	tbt	2019-03-26	600	0	0	0	100	1	trout 2	4	0.588	snm
31	2_2019-04-08	drt	2019-04-08	0	52.2	35.9	6.1	5.8	161	trout 2	4	0.399	nms
32	2_2019-04-09	drt	2019-04-09	107.467	52.4	42.5	5.1	0	196	trout 2	10	0.509	msn
33	2_2019-04-12	drt	2019-04-12	213.467	66.9	22.9	0.1	10.1	44	trout 2	5	0.223	mns
34	2_2019-04-15	drt	2019-04-15	14.003	76.6	17.6	4.1	1.6	63	trout 2	10	0.117	nsm
35	2_2019-04-17	drt	2019-04-17	25.258	8.1	86	5	0.8	59	trout 2	0	0.406	smn
36	2_2019-04-20	drt	2019-04-20	3.996	73.9	20.5	3.8	1.5	227	trout 2	10	0.588	snm
37	3_2019-02-20	dbt	2019-02-20	240.609	70.3	21.8	7.8	0	106	trout 3	3	0.38	msn
38	3_2019-02-21	dbt	2019-02-21	338.262	63.4	10.7	0.7	25.2	25	trout 3	3	0.409	smn
39	3_2019-02-25	dbt	2019-02-25	60.206	39.2	40.3	1.9	18.6	208	trout 3	0	0.869	mns
40	3_2019-02-26	dbt	2019-02-26	63.536	61	25.2	2.8	10.9	162	trout 3	4	0.611	nsm
41	3_2019-03-02	dbt	2019-03-02	159.524	75.7	14.2	1.7	8.3	56	trout 3	4	0.857	nms
42	3_2019-03-05	dbt	2019-03-05	0.616	59.2	9.3	1.9	29.5	95	trout 3	0	1.018	snm
43	3_2019-03-14	tbt	2019-03-14	5.328	5.1	88.4	0.8	5.7	93	trout 3	0	0.581	mns
44	3_2019-03-17	tbt	2019-03-17	37.363	20.9	34.8	2.1	42.2	113	trout 3	3	0.608	nms
45	3_2019-03-18	tbt	2019-03-18	436.247	80.5	8.6	0.8	10.1	35	trout 3	0	0.575	msn
46	3_2019-03-21	tbt	2019-03-21	488.761	82.3	7.5	0.1	10.1	22	trout 3	0	0.577	nsm
47	3_2019-03-24	tbt	2019-03-24	392.94	68.8	11.6	0.1	19.4	21	trout 3	0	0.32	smn
48	3_2019-03-26	tbt	2019-03-26	514.819	90.1	7.9	0.8	1.2	31	trout 3	3	0.565	snm
49	3_2019-04-08	drt	2019-04-08	113.433	31.8	51.6	0.7	15.9	107	trout 3	0	0.638	nms
50	3_2019-04-09	drt	2019-04-09	206.967	2.7	0.6	0	96.7	7	trout 3	6	0.43	msn
51	3_2019-04-12	drt	2019-04-12	0.5	18.5	75.5	5.8	0.2	164	trout 3	6	0.162	mns
52	3_2019-04-15	drt	2019-04-15	11.622	6.8	13.2	0.8	79.2	34	trout 3	0	0.43	nsm
53	3_2019-04-17	drt	2019-04-17	69.148	20.7	63.7	11.9	3.7	194	trout 3	2	0.345	smn
54	3_2019-04-20	drt	2019-04-20	86.214	60.2	21	0.8	18	78	trout 3	7	0.565	snm
55	4_2019-02-20	dbt	2019-02-20	100.616	48.3	36.9	2.5	12.3	105	trout 4	4	1.11	msn
56	4_2019-02-21	dbt	2019-02-21	55.178	38.1	22.9	5.2	33.6	111	trout 4	5	0.371	smn
57	4_2019-02-25	dbt	2019-02-25	579.088	98.4	1.3	0.2	0	9	trout 4	0	0.23	mns
58	4_2019-02-26	dbt	2019-02-26	18.881	69.3	26.3	4.4	0	166	trout 4	9	0.63	nsm
59	4_2019-03-02	dbt	2019-03-02	1.365	2.6	80.4	1.3	15.7	155	trout 4	3	0.737	nms
60	4_2019-03-05	dbt	2019-03-05	600	0	0	0	100	1	trout 4	0	0.594	snm
61	4_2019-03-14	tbt	2019-03-14	14.269	32.1	64	2.7	1.3	126	trout 4	8	0.471	mns
62	4_2019-03-17	tbt	2019-03-17	170.263	28.4	9.1	0	62.5	67	trout 4	0	0.646	nms
63	4_2019-03-18	tbt	2019-03-18	600	100	0	0	0	1	trout 4	2	0.334	msn
64	4_2019-03-21	tbt	2019-03-21	147.835	24.9	6.4	0.2	68.6	38	trout 4	0	0.554	nsm
65	4_2019-03-24	tbt	2019-03-24	133.566	58.1	24.5	2.5	14.9	85	trout 4	0	0.442	smn
66	4_2019-03-26	tbt	2019-03-26	495.638	84.4	15	0.3	0.2	22	trout 4	9	0.422	snm
67	4_2019-04-08	drt	2019-04-08	4.212	58.6	31.7	9.6	0	264	trout 4	10	0.521	nms
68	4_2019-04-09	drt	2019-04-09	106.6	40.6	47.3	9	3.6	137	trout 4	9	0.738	msn
69	4_2019-04-12	drt	2019-04-12	168.533	59.4	34.1	4.5	1.9	116	trout 4	5	0.174	mns
70	4_2019-04-15	drt	2019-04-15	597.003	14.6	0.1	2.4	83.9	29	trout 4	0	0.35	nsm
71	4_2019-04-17	drt	2019-04-17	0.833	4.7	8.4	2.1	84.8	38	trout 4	2	0.483	smn
72	4_2019-04-20	drt	2019-04-20	0.5	38.3	56.3	5.3	0	191	trout 4	5	0.422	snm
