# Supplementary material for: Behavioural traits of rainbow trout and brown trout may help explain their differing invasion success and impacts
Source: Sci Rep. 2022 Feb 2;12:1757. doi: 10.1038/s41598-022-05484-5 (PMC8810905; doi:10.1038/s41598-022-05484-5)
Supplement: Supplementary file 5 — Supplementary Information 5. [file 41598_2022_5484_MOESM5_ESM.xlsx]

## Sheet: supplementary_data_novel_disrup
	id	Species	date	Arena	type	time_to_approach	percent_NO_Location-perimeter	percent_NO_Location-outer ring	percent_NO_Location-centre ring	occurences_NO_total	alive	mass	test_order	observer
1	1_2019-02-20	dbt	2019-02-20	trout 1	ctrl	27.512	93.6	5.5	0.9	34	10	1.29	msn	SD
2	1_2019-02-20	dbt	2019-02-20	trout 1	exp	23.564	66.1	25.8	7.8	142	10	1.29	msn	SD
3	1_2019-02-21	dbt	2019-02-21	trout 1	ctrl	102.697	99.2	0.5	0.3	17	3	0.542	smn	CAN
4	1_2019-02-21	dbt	2019-02-21	trout 1	exp	114.935	94.5	3.7	1.8	63	3	0.542	smn	CAN
5	1_2019-02-25	dbt	2019-02-25	trout 1	ctrl	0	43	38.7	18	24	6	0.106	mns	CAN
6	1_2019-02-25	dbt	2019-02-25	trout 1	exp	196.021	72.9	16.4	10.7	85	6	0.106	mns	CAN
7	1_2019-02-26	dbt	2019-02-26	trout 1	ctrl	354.175	93.7	4.1	2	58	0	0.565	nsm	SD
8	1_2019-02-26	dbt	2019-02-26	trout 1	exp	42.353	89.4	8.5	2.1	87	0	0.565	nsm	SD
9	1_2019-03-02	dbt	2019-03-02	trout 1	ctrl	358.941	99.7	0.1	0	5	9	0.532	nms	CM
10	1_2019-03-02	dbt	2019-03-02	trout 1	exp	89.76	89.2	9.7	0.9	89	9	0.532	nms	CM
11	1_2019-03-05	dbt	2019-03-05	trout 1	ctrl	100.549	94.2	4.4	1.4	63	0	0.623	snm	CM
12	1_2019-03-05	dbt	2019-03-05	trout 1	exp	291.958	92.2	6.5	1.4	55	0	0.623	snm	CM
13	1_2019-03-14	tbt	2019-03-14	trout 1	ctrl	451.872	99.7	0.1	0.2	5	10	0.903	mns	SD
14	1_2019-03-14	tbt	2019-03-14	trout 1	exp	173.001	84.1	14.4	1.4	67	10	0.903	mns	SD
15	1_2019-03-17	tbt	2019-03-17	trout 1	ctrl	76.973	99.6	0.3	0.1	5	2	0.262	nms	CM
16	1_2019-03-17	tbt	2019-03-17	trout 1	exp	69.68	93.5	6.3	0.3	43	2	0.262	nms	CM
17	1_2019-03-18	tbt	2019-03-18	trout 1	ctrl	600.04	100	0	0	1	2	0.347	msn	CAN
18	1_2019-03-18	tbt	2019-03-18	trout 1	exp	341.109	60.4	39.2	0.4	11	2	0.347	msn	CAN
19	1_2019-03-21	tbt	2019-03-21	trout 1	ctrl	600.06	100	0	0	1	6	0.34	nsm	CAN
20	1_2019-03-21	tbt	2019-03-21	trout 1	exp	600.04	100	0	0	1	6	0.34	nsm	CAN
21	1_2019-03-24	tbt	2019-03-24	trout 1	ctrl	85.831	73.7	22.6	3.7	287	0	0.445	smn	CAN
22	1_2019-03-24	tbt	2019-03-24	trout 1	exp	90.659	81.1	16.6	2.3	313	0	0.445	smn	CAN
23	1_2019-03-26	tbt	2019-03-26	trout 1	ctrl	358.941	97.2	2.3	0.5	37	3	0.426	snm	CAN
24	1_2019-03-26	tbt	2019-03-26	trout 1	exp	600.06	100	0	0	1	3	0.426	snm	CAN
25	1_2019-04-08	drt	2019-04-08	trout 1	ctrl	112.804	93.8	4.5	1.6	81	3	0.637	nms	CM
26	1_2019-04-08	drt	2019-04-08	trout 1	exp	261.667	96.8	2.9	0.2	43	3	0.637	nms	CM
27	1_2019-04-09	drt	2019-04-09	trout 1	ctrl	29.977	94.4	3.9	1.6	81	1	0.477	msn	SD
28	1_2019-04-09	drt	2019-04-09	trout 1	exp	284.446	95.1	4.7	0.2	65	1	0.477	msn	SD
29	1_2019-04-12	drt	2019-04-12	trout 1	ctrl	109.341	93.6	5.2	1.1	89	3	0.302	mns	CAN
30	1_2019-04-12	drt	2019-04-12	trout 1	exp	366.883	87.1	12.2	0.7	77	3	0.302	mns	CAN
31	1_2019-04-15	drt	2019-04-15	trout 1	ctrl	553.097	99.4	0.4	0.2	7	3	0.245	nsm	CAN
32	1_2019-04-15	drt	2019-04-15	trout 1	exp	243.706	71	23.9	5.1	85	3	0.245	nsm	CAN
33	1_2019-04-17	drt	2019-04-17	trout 1	ctrl	236.397	95.7	3.2	0.8	41	0	0.441	smn	CAN
34	1_2019-04-17	drt	2019-04-17	trout 1	exp	221.545	86.6	11.4	1.5	96	0	0.441	smn	CAN
35	1_2019-04-20	drt	2019-04-20	trout 1	ctrl	459.873	96.6	3	0.4	27	4	0.426	snm	CM
36	1_2019-04-20	drt	2019-04-20	trout 1	exp	163.986	60.3	23.7	15.8	199	4	0.426	snm	CM
37	2_2019-02-20	dbt	2019-02-20	trout 2	ctrl	80.354	94.8	4.1	1	29	1	0.68	msn	SD
38	2_2019-02-20	dbt	2019-02-20	trout 2	exp	70.255	92.8	6	1.1	34	1	0.68	msn	SD
39	2_2019-02-21	dbt	2019-02-21	trout 2	ctrl	582.001	98.8	0.7	0.5	6	3	0.373	smn	CAN
40	2_2019-02-21	dbt	2019-02-21	trout 2	exp	600.02	98.1	1.9	0	3	3	0.373	smn	CAN
41	2_2019-02-25	dbt	2019-02-25	trout 2	ctrl	43.956	94.6	3.5	0.9	43	6	0.372	mns	CAN
42	2_2019-02-25	dbt	2019-02-25	trout 2	exp	229.187	86.2	12.4	1.4	93	6	0.372	mns	CAN
43	2_2019-02-26	dbt	2019-02-26	trout 2	ctrl	53.801	71.3	24.6	4	37	1	0.395	nsm	SD
44	2_2019-02-26	dbt	2019-02-26	trout 2	exp	259.013	86.3	13	0.7	69	1	0.395	nsm	SD
45	2_2019-03-02	dbt	2019-03-02	trout 2	ctrl	536.131	91.1	7.2	1.6	69	0	0.597	nms	CM
46	2_2019-03-02	dbt	2019-03-02	trout 2	exp	60.499	80.4	17.7	1.8	129	0	0.597	nms	CM
47	2_2019-03-05	dbt	2019-03-05	trout 2	ctrl	390.776	97.6	2.1	0.3	21	0	0.565	snm	CM
48	2_2019-03-05	dbt	2019-03-05	trout 2	exp	600.09	99.7	0.3	0	9	0	0.565	snm	CM
49	2_2019-03-14	tbt	2019-03-14	trout 2	ctrl	20.506	96.4	2.4	1	53	8	0.334	mns	SD
50	2_2019-03-14	tbt	2019-03-14	trout 2	exp	81.601	86	10.3	3.6	129	8	0.334	mns	SD
51	2_2019-03-17	tbt	2019-03-17	trout 2	ctrl	372.86	95.6	3	1.4	27	10	0.303	nms	CM
52	2_2019-03-17	tbt	2019-03-17	trout 2	exp	600.02	100	0	0	1	10	0.303	nms	CM
53	2_2019-03-18	tbt	2019-03-18	trout 2	ctrl	190.892	96.6	2.9	0.5	35	5	0.314	msn	CAN
54	2_2019-03-18	tbt	2019-03-18	trout 2	exp	34.232	83.9	11.9	4.1	101	5	0.314	msn	CAN
55	2_2019-03-21	tbt	2019-03-21	trout 2	ctrl	3.863	99.2	0.8	0.1	18	0	0.605	nsm	CAN
56	2_2019-03-21	tbt	2019-03-21	trout 2	exp	530.936	99	0.9	0.1	19	0	0.605	nsm	CAN
57	2_2019-03-24	tbt	2019-03-24	trout 2	ctrl	99.983	92.1	6.9	1	67	7	0.325	smn	CAN
58	2_2019-03-24	tbt	2019-03-24	trout 2	exp	74.242	86.5	11.4	1.9	111	7	0.325	smn	CAN
59	2_2019-03-26	tbt	2019-03-26	trout 2	ctrl	536.131	89.5	10.3	0.2	17	4	0.588	snm	CAN
60	2_2019-03-26	tbt	2019-03-26	trout 2	exp	483	86.4	7.7	6	41	4	0.588	snm	CAN
61	2_2019-04-08	drt	2019-04-08	trout 2	ctrl	63.72	89.8	6.7	3.5	117	4	0.399	nms	CM
62	2_2019-04-08	drt	2019-04-08	trout 2	exp	270.1	86.5	12.8	0.7	55	4	0.399	nms	CM
63	2_2019-04-09	drt	2019-04-09	trout 2	ctrl	93.102	94.4	4.7	0.8	43	10	0.509	msn	SD
64	2_2019-04-09	drt	2019-04-09	trout 2	exp	600.04	94.2	5.8	0	59	10	0.509	msn	SD
65	2_2019-04-12	drt	2019-04-12	trout 2	ctrl	320.813	95.8	3.7	0.4	29	5	0.223	mns	CAN
66	2_2019-04-12	drt	2019-04-12	trout 2	exp	435.115	72.4	0.2	27.4	5	5	0.223	mns	CAN
67	2_2019-04-15	drt	2019-04-15	trout 2	ctrl	11.072	80.6	14.5	4.9	103	10	0.117	nsm	CAN
68	2_2019-04-15	drt	2019-04-15	trout 2	exp	81.302	78.3	20.4	1.3	85	10	0.117	nsm	CAN
69	2_2019-04-17	drt	2019-04-17	trout 2	ctrl	600.04	99.7	0	0	1	0	0.406	smn	CAN
70	2_2019-04-17	drt	2019-04-17	trout 2	exp	600.04	100	0	0	1	0	0.406	smn	CAN
71	2_2019-04-20	drt	2019-04-20	trout 2	ctrl	47.153	93.7	5	1.3	85	10	0.588	snm	CM
72	2_2019-04-20	drt	2019-04-20	trout 2	exp	600.064	95.6	4.4	0	65	10	0.588	snm	CM
73	3_2019-02-20	dbt	2019-02-20	trout 3	ctrl	600.04	100	0	0	1	3	0.38	msn	SD
74	3_2019-02-20	dbt	2019-02-20	trout 3	exp	254.832	84.4	10	5.6	77	3	0.38	msn	SD
75	3_2019-02-21	dbt	2019-02-21	trout 3	ctrl	600.06	100	0	0	1	3	0.409	smn	CAN
76	3_2019-02-21	dbt	2019-02-21	trout 3	exp	321.828	90	9.1	1	43	3	0.409	smn	CAN
77	3_2019-02-25	dbt	2019-02-25	trout 3	ctrl	600.06	100	0	0	1	0	0.869	mns	CAN
78	3_2019-02-25	dbt	2019-02-25	trout 3	exp	112.238	66.6	21.8	11.2	206	0	0.869	mns	CAN
79	3_2019-02-26	dbt	2019-02-26	trout 3	ctrl	263.318	95.9	3.4	0.6	59	4	0.611	nsm	SD
80	3_2019-02-26	dbt	2019-02-26	trout 3	exp	76.852	85.9	12.7	1.3	144	4	0.611	nsm	SD
81	3_2019-03-02	dbt	2019-03-02	trout 3	ctrl	600.04	96.7	2.4	0.8	41	4	0.857	nms	CM
82	3_2019-03-02	dbt	2019-03-02	trout 3	exp	113.613	92	7.8	0.1	35	4	0.857	nms	CM
83	3_2019-03-05	dbt	2019-03-05	trout 3	ctrl	600.043	99.9	0.1	0	5	0	1.018	snm	CM
84	3_2019-03-05	dbt	2019-03-05	trout 3	exp	3.863	88.8	6.6	4.6	129	0	1.018	snm	CM
85	3_2019-03-14	tbt	2019-03-14	trout 3	ctrl	507.058	97.9	1.4	0.7	19	0	0.581	mns	SD
86	3_2019-03-14	tbt	2019-03-14	trout 3	exp	82.145	87.2	11.2	1.4	74	0	0.581	mns	SD
87	3_2019-03-17	tbt	2019-03-17	trout 3	ctrl	27.672	98.7	1	0.3	23	3	0.608	nms	CM
88	3_2019-03-17	tbt	2019-03-17	trout 3	exp	84.4	95.5	3.5	1	73	3	0.608	nms	CM
89	3_2019-03-18	tbt	2019-03-18	trout 3	ctrl	460.273	97.1	2.5	0.5	19	0	0.575	msn	CAN
90	3_2019-03-18	tbt	2019-03-18	trout 3	exp	231.585	91	7.9	1.1	47	0	0.575	msn	CAN
91	3_2019-03-21	tbt	2019-03-21	trout 3	ctrl	350.067	95.9	2.9	1	29	0	0.577	nsm	CAN
92	3_2019-03-21	tbt	2019-03-21	trout 3	exp	0	0	0	100	1	0	0.577	nsm	CAN
93	3_2019-03-24	tbt	2019-03-24	trout 3	ctrl	600.04	99.7	0.3	0	5	0	0.32	smn	CAN
94	3_2019-03-24	tbt	2019-03-24	trout 3	exp	600.04	100	0	0	1	0	0.32	smn	CAN
95	3_2019-03-26	tbt	2019-03-26	trout 3	ctrl	600.04	100	0	0	1	3	0.565	snm	CAN
96	3_2019-03-26	tbt	2019-03-26	trout 3	exp	180.519	98.2	1.1	0.8	17	3	0.565	snm	CAN
97	3_2019-04-08	drt	2019-04-08	trout 3	ctrl	489.144	99.2	0.5	0.2	13	0	0.638	nms	CM
98	3_2019-04-08	drt	2019-04-08	trout 3	exp	430.767	96.9	2.3	0.7	23	0	0.638	nms	CM
99	3_2019-04-09	drt	2019-04-09	trout 3	ctrl	600.04	99.9	0	0	1	6	0.43	msn	SD
100	3_2019-04-09	drt	2019-04-09	trout 3	exp	600.04	7.1	92.6	0	4	6	0.43	msn	SD
101	3_2019-04-12	drt	2019-04-12	trout 3	ctrl	130.236	89.1	8.2	2.6	67	6	0.162	mns	CAN
102	3_2019-04-12	drt	2019-04-12	trout 3	exp	120.929	94.1	5.7	0.1	37	6	0.162	mns	CAN
103	3_2019-04-15	drt	2019-04-15	trout 3	ctrl	0.15	94.3	4.1	1.6	72	0	0.43	nsm	CAN
104	3_2019-04-15	drt	2019-04-15	trout 3	exp	308.475	73.2	9.4	17.3	73	0	0.43	nsm	CAN
105	3_2019-04-17	drt	2019-04-17	trout 3	ctrl	170.213	28.2	66.6	5	28	2	0.345	smn	CAN
106	3_2019-04-17	drt	2019-04-17	trout 3	exp	600.04	100	0	0	1	2	0.345	smn	CAN
107	3_2019-04-20	drt	2019-04-20	trout 3	ctrl	174.545	75.6	20.2	4.2	75	7	0.565	snm	CM
108	3_2019-04-20	drt	2019-04-20	trout 3	exp	286.147	73.1	18.3	8.6	109	7	0.565	snm	CM
109	4_2019-02-20	dbt	2019-02-20	trout 4	ctrl	311.205	95.2	3.7	1.1	29	4	1.11	msn	SD
110	4_2019-02-20	dbt	2019-02-20	trout 4	exp	47.104	71.9	21.8	6.3	91	4	1.11	msn	SD
111	4_2019-02-21	dbt	2019-02-21	trout 4	ctrl	135.165	95.5	3.1	1.4	43	5	0.371	smn	CAN
112	4_2019-02-21	dbt	2019-02-21	trout 4	exp	600.02	99.6	0.4	0	5	5	0.371	smn	CAN
113	4_2019-02-25	dbt	2019-02-25	trout 4	ctrl	543.24	99.7	0.2	0.1	5	0	0.23	mns	CAN
114	4_2019-02-25	dbt	2019-02-25	trout 4	exp	204.296	91.9	7.5	0.6	37	0	0.23	mns	CAN
115	4_2019-02-26	dbt	2019-02-26	trout 4	ctrl	1.355	96	2.7	1.2	67	9	0.63	nsm	SD
116	4_2019-02-26	dbt	2019-02-26	trout 4	exp	0	78.8	16.8	4.4	113	9	0.63	nsm	SD
117	4_2019-03-02	dbt	2019-03-02	trout 4	ctrl	165.185	97.3	1.7	0.9	30	3	0.737	nms	CM
118	4_2019-03-02	dbt	2019-03-02	trout 4	exp	203.932	90.9	7.3	1.7	61	3	0.737	nms	CM
119	4_2019-03-05	dbt	2019-03-05	trout 4	ctrl	600.043	99.9	0.1	0	3	0	0.594	snm	CM
120	4_2019-03-05	dbt	2019-03-05	trout 4	exp	386.563	98.7	1	0.3	17	0	0.594	snm	CM
121	4_2019-03-14	tbt	2019-03-14	trout 4	ctrl	1.603	97	2.3	0.6	33	8	0.471	mns	SD
122	4_2019-03-14	tbt	2019-03-14	trout 4	exp	69.272	88.2	8.6	3.2	101	8	0.471	mns	SD
123	4_2019-03-17	tbt	2019-03-17	trout 4	ctrl	345.538	99.5	0.4	0.1	9	0	0.646	nms	CM
124	4_2019-03-17	tbt	2019-03-17	trout 4	exp	600.02	99.6	0.4	0	3	0	0.646	nms	CM
125	4_2019-03-18	tbt	2019-03-18	trout 4	ctrl	600.04	100	0	0	1	2	0.334	msn	CAN
126	4_2019-03-18	tbt	2019-03-18	trout 4	exp	387.562	95.8	4.2	0	11	2	0.334	msn	CAN
127	4_2019-03-21	tbt	2019-03-21	trout 4	ctrl	600.06	0	100	0	1	0	0.554	nsm	CAN
128	4_2019-03-21	tbt	2019-03-21	trout 4	exp	600.04	100	0	0	1	0	0.554	nsm	CAN
129	4_2019-03-24	tbt	2019-03-24	trout 4	ctrl	0	0	0	100	1	0	0.442	smn	CAN
130	4_2019-03-24	tbt	2019-03-24	trout 4	exp	600.04	0	100	0	1	0	0.442	smn	CAN
131	4_2019-03-26	tbt	2019-03-26	trout 4	ctrl	165.185	96.8	2.4	0.7	41	9	0.422	snm	CAN
132	4_2019-03-26	tbt	2019-03-26	trout 4	exp	600.06	100	0	0	1	9	0.422	snm	CAN
133	4_2019-04-08	drt	2019-04-08	trout 4	ctrl	208.575	93.8	2.4	1.3	52	10	0.521	nms	CM
134	4_2019-04-08	drt	2019-04-08	trout 4	exp	384.267	98.6	1.2	0.1	25	10	0.521	nms	CM
135	4_2019-04-09	drt	2019-04-09	trout 4	ctrl	147.869	89.4	8.1	2.5	59	9	0.738	msn	SD
136	4_2019-04-09	drt	2019-04-09	trout 4	exp	219.717	65.5	34.2	0.2	62	9	0.738	msn	SD
137	4_2019-04-12	drt	2019-04-12	trout 4	ctrl	1.798	80.8	16.9	2.1	46	5	0.174	mns	CAN
138	4_2019-04-12	drt	2019-04-12	trout 4	exp	600.04	100	0	0	1	5	0.174	mns	CAN
139	4_2019-04-15	drt	2019-04-15	trout 4	ctrl	246.187	69	29.9	1.1	71	0	0.35	nsm	CAN
140	4_2019-04-15	drt	2019-04-15	trout 4	exp	423.9	18.8	80.4	0.8	35	0	0.35	nsm	CAN
141	4_2019-04-17	drt	2019-04-17	trout 4	ctrl	543.556	98.5	0.9	0.4	15	2	0.483	smn	CAN
142	4_2019-04-17	drt	2019-04-17	trout 4	exp	600.04	100	0	0	1	2	0.483	smn	CAN
143	4_2019-04-20	drt	2019-04-20	trout 4	ctrl	184.682	96.9	2.2	0.9	33	5	0.422	snm	CM
144	4_2019-04-20	drt	2019-04-20	trout 4	exp	600.064	99.8	0.2	0	3	5	0.422	snm	CM
