# Supplementary material for: Behavioural traits of rainbow trout and brown trout may help explain their differing invasion success and impacts
Source: Sci Rep. 2022 Feb 2;12:1757. doi: 10.1038/s41598-022-05484-5 (PMC8810905; doi:10.1038/s41598-022-05484-5)
Supplement: Supplementary file 6 — Supplementary Information 6. [file 41598_2022_5484_MOESM6_ESM.xlsx]

## Sheet: supplementary_data_oft
	id	Species	date	time_to_swim	Subject	percent_OFT_Swimming	percent_OFT_Location-perimeter	percent_OFT_Location-outer ring	percent_OFT_Location-centre ring	occurences_OFT_total	alive	mass	test_order	observer
1	1_2019-03-01	dbt	2019-03-01	0	trout 1	50	48.9	0.7	0.4	31	3	0.379	nms	JD
2	1_2019-03-02	dbt	2019-03-02	0	trout 1	55	72.3	27.2	0.5	21	9	0.532	nms	CM
3	1_2019-03-03	dbt	2019-03-03	0	trout 1	97.1	96.9	2.4	0.8	49	2	0.689	nsm	JD
4	1_2019-03-04	dbt	2019-03-04	0	trout 1	100	100	0	0	1	0	0.834		CM
5	1_2019-03-05	dbt	2019-03-05	0	trout 1	93.1	92.8	5.3	1.9	61	0	0.623	snm	JD
6	1_2019-03-07	dbt	2019-03-07	214.785	trout 1	53	97.2	1.8	0.9	41	1	0.437	snm	CM
7	1_2019-03-14	tbt	2019-03-14	0	trout 1	99.7	98.9	0.7	0.4	23	10	0.903	mns	CM
8	1_2019-03-17	tbt	2019-03-17	105.311	trout 1	68.8	98	1	1	29	2	0.262	nms	JD
9	1_2019-03-18	tbt	2019-03-18	600	trout 1	0	100	0	0	1	2	0.347	msn	JD
10	1_2019-03-21	tbt	2019-03-21	5.245	trout 1	97.2	96	2.6	1.4	59	6	0.34	nsm	CM
11	1_2019-03-24	tbt	2019-03-24	600	trout 1	0	100	0	0	1	0	0.445	smn	CM
12	1_2019-03-26	tbt	2019-03-26	41.991	trout 1	0.5	100	0	0	1	3	0.426	snm	JD
13	1_2019-04-08	drt	2019-04-08	0	trout 1	99.8	95.4	3.9	0.7	79	3	0.637	nms	CM
14	1_2019-04-09	drt	2019-04-09	19.997	trout 1	90.9	98	1.4	0.6	47	1	0.477	msn	JD
15	1_2019-04-12	drt	2019-04-12	0	trout 1	100	91.3	7.2	1.5	106	3	0.302	mns	CM
16	1_2019-04-15	drt	2019-04-15	0	trout 1	82.8	97.8	1.9	0.3	21	3	0.245	nsm	JD
17	1_2019-04-17	drt	2019-04-17	0	trout 1	100	87.9	8.5	3.6	125	0	0.441	smn	CM
18	1_2019-04-20	drt	2019-04-20	0	trout 1	100	92.8	5.3	1.8	89	4	0.426	snm	JD
19	2_2019-03-01	dbt	2019-03-01	0.117	trout 2	49.4	46.7	2.4	0.8	95	0	0.739	nms	JD
20	2_2019-03-02	dbt	2019-03-02	4.246	trout 2	67.9	99.6	0.4	0	3	0	0.597	nms	CM
21	2_2019-03-03	dbt	2019-03-03	0	trout 2	97.4	98.3	1.4	0.3	33	5	0.473	nsm	JD
22	2_2019-03-04	dbt	2019-03-04	0	trout 2	100	96.6	2.2	1.2	51	1	0.596		CM
23	2_2019-03-05	dbt	2019-03-05	0	trout 2	52	97.3	2	0.6	50	0	0.565	snm	JD
24	2_2019-03-07	dbt	2019-03-07	151.748	trout 2	3.4	74.1	11.1	14.7	7	0	1.019	snm	CM
25	2_2019-03-14	tbt	2019-03-14	0	trout 2	99.9	100	0	0	1	8	0.334	mns	CM
26	2_2019-03-17	tbt	2019-03-17	0	trout 2	100	99.6	0.4	0	3	10	0.303	nms	JD
27	2_2019-03-18	tbt	2019-03-18	3.73	trout 2	82.7	84.7	13	2.3	12	5	0.314	msn	JD
28	2_2019-03-21	tbt	2019-03-21	0	trout 2	99.3	99.7	0.3	0	5	0	0.605	nsm	CM
29	2_2019-03-24	tbt	2019-03-24	0	trout 2	97.2	91.8	6.5	1.6	113	7	0.325	smn	CM
30	2_2019-03-26	tbt	2019-03-26	600	trout 2	0	100	0	0	1	4	0.588	snm	JD
31	2_2019-04-08	drt	2019-04-08	0	trout 2	99.9	93.6	4.6	1.9	103	4	0.399	nms	CM
32	2_2019-04-09	drt	2019-04-09	0	trout 2	99.6	98.4	1.4	0.2	22	10	0.509	msn	JD
33	2_2019-04-12	drt	2019-04-12	0	trout 2	100	92.6	5.7	1.7	117	5	0.223	mns	CM
34	2_2019-04-15	drt	2019-04-15	0	trout 2	100	80.6	13	6.4	129	10	0.117	nsm	JD
35	2_2019-04-17	drt	2019-04-17	0	trout 2	100	91.3	6.7	2	101	0	0.406	smn	CM
36	2_2019-04-20	drt	2019-04-20	0	trout 2	100	92.2	6.1	1.7	131	10	0.588	snm	JD
37	3_2019-03-01	dbt	2019-03-01	0.4	trout 3	49.1	49	0.7	0.2	29	2	0.377	nms	JD
38	3_2019-03-02	dbt	2019-03-02	15.118	trout 3	93.9	95.7	3.9	0.3	19	4	0.857	nms	CM
39	3_2019-03-03	dbt	2019-03-03	0	trout 3	99.5	93.7	4.5	1.8	106	0	0.57	nsm	JD
40	3_2019-03-04	dbt	2019-03-04	6.31	trout 3	8.7	71.6	28.2	0.2	18	0	0.87		CM
41	3_2019-03-05	dbt	2019-03-05	0	trout 3	99.8	96.8	2.2	1	53	0	1.018	snm	JD
42	3_2019-03-07	dbt	2019-03-07	189.094	trout 3	42.3	99.8	0.2	0	5	0	0.777	snm	CM
43	3_2019-03-14	tbt	2019-03-14	0	trout 3	100	99.6	0.3	0.2	9	0	0.581	mns	CM
44	3_2019-03-17	tbt	2019-03-17	0	trout 3	100	100	0	0	1	3	0.608	nms	JD
45	3_2019-03-18	tbt	2019-03-18	0.733	trout 3	4.1	99.1	0.8	0.1	11	0	0.575	msn	JD
46	3_2019-03-21	tbt	2019-03-21	15.834	trout 3	90.9	95.4	3.7	0.8	63	0	0.577	nsm	CM
47	3_2019-03-24	tbt	2019-03-24	600	trout 3	0	100	0	0	1	0	0.32	smn	CM
48	3_2019-03-26	tbt	2019-03-26	226.374	trout 3	59.7	99.6	0.2	0.1	7	3	0.565	snm	JD
49	3_2019-04-08	drt	2019-04-08	0	trout 3	100	96.4	2.3	1.5	62	0	0.638	nms	CM
50	3_2019-04-09	drt	2019-04-09	0	trout 3	100	96.7	2.3	1	43	6	0.43	msn	JD
51	3_2019-04-12	drt	2019-04-12	0	trout 3	100	94.7	4	1.3	81	6	0.162	mns	CM
52	3_2019-04-15	drt	2019-04-15	0	trout 3	100	88.4	7.7	3.8	167	0	0.43	nsm	JD
53	3_2019-04-17	drt	2019-04-17	0	trout 3	99.7	77.3	17.3	5.4	206	2	0.345	smn	CM
54	3_2019-04-20	drt	2019-04-20	0	trout 3	100	88.6	8.8	2.6	225	7	0.565	snm	JD
55	4_2019-03-01	dbt	2019-03-01	0.1	trout 4	45	47.8	1.5	0.7	53	10	0.53	nms	JD
56	4_2019-03-02	dbt	2019-03-02	1.215	trout 4	87.1	89	8	2.9	83	3	0.737	nms	CM
57	4_2019-03-03	dbt	2019-03-03	0	trout 4	51.3	95.5	2.9	1.6	45	7	0.478	nsm	JD
58	4_2019-03-04	dbt	2019-03-04	6.56	trout 4	52.6	94.2	3.3	2.5	59	1	0.915		CM
59	4_2019-03-05	dbt	2019-03-05	0	trout 4	24.8	88.8	10	1.1	48	0	0.594	snm	JD
60	4_2019-03-07	dbt	2019-03-07	37.646	trout 4	66.6	99.2	0.5	0.2	17	0	0.944	snm	CM
61	4_2019-03-14	tbt	2019-03-14	0	trout 4	100	100	0	0	1	8	0.471	mns	CM
62	4_2019-03-17	tbt	2019-03-17	503.114	trout 4	0.3	100	0	0	1	0	0.646	nms	JD
63	4_2019-03-18	tbt	2019-03-18	600	trout 4	0	100	0	0	1	2	0.334	msn	JD
64	4_2019-03-21	tbt	2019-03-21	0	trout 4	44.5	95.7	3.7	0.5	21	0	0.554	nsm	CM
65	4_2019-03-24	tbt	2019-03-24	21.412	trout 4	0.4	3.6	48.1	48.3	4	0	0.442	smn	CM
66	4_2019-03-26	tbt	2019-03-26	600	trout 4	0	100	0	0	1	9	0.422	snm	JD
67	4_2019-04-08	drt	2019-04-08	166.767	trout 4	66.9	93.1	5	2	105	10	0.521	nms	CM
68	4_2019-04-09	drt	2019-04-09	0	trout 4	99.8	91.8	7	1.2	113	9	0.738	msn	JD
69	4_2019-04-12	drt	2019-04-12	0	trout 4	99.9	91.8	7	1.2	81	5	0.174	mns	CM
70	4_2019-04-15	drt	2019-04-15	0	trout 4	95.1	73.9	21.6	4.4	194	0	0.35	nsm	JD
71	4_2019-04-17	drt	2019-04-17	0	trout 4	100	81.8	13.1	5.1	209	2	0.483	smn	CM
72	4_2019-04-20	drt	2019-04-20	0	trout 4	100	93.5	5.3	1.1	87	5	0.422	snm	JD
