# Supplementary material for: Behavioural traits of rainbow trout and brown trout may help explain their differing invasion success and impacts
Source: Sci Rep. 2022 Feb 2;12:1757. doi: 10.1038/s41598-022-05484-5 (PMC8810905; doi:10.1038/s41598-022-05484-5)
Supplement: Supplementary file 7 — Supplementary Information 7. [file 41598_2022_5484_MOESM7_ESM.xlsx]

## Sheet: supplementary_data_shelter_test
	id	Species	date	type	occurences	percent	Arena	alive	mass	test_order	shelter_occurences	shelter_percent
1	1_2019-02-20	dbt	2019-02-20	ctrl	51	47.1	trout 1	10	1.29	msn	51	47.1
2	1_2019-02-20	dbt	2019-02-20	exp	8	12.1	trout 1	10	1.29	msn	8	12.1
3	1_2019-02-21	dbt	2019-02-21	ctrl	44	47.8	trout 1	3	0.542	smn	44	47.8
4	1_2019-02-21	dbt	2019-02-21	exp	40	37.5	trout 1	3	0.542	smn	40	37.5
5	1_2019-02-25	dbt	2019-02-25	ctrl	20	60.9	trout 1	6	0.106	mns	20	60.9
6	1_2019-02-25	dbt	2019-02-25	exp	0	0	trout 1	6	0.106	mns	0	0
7	1_2019-02-26	dbt	2019-02-26	exp	11	79.7	trout 1	0	0.565	nsm	11	79.7
8	1_2019-02-26	dbt	2019-02-26	ctrl	41	38	trout 1	0	0.565	nsm	41	38
9	1_2019-03-02	dbt	2019-03-02	ctrl	48	32.8	trout 1	9	0.532	nms	48	32.8
10	1_2019-03-02	dbt	2019-03-02	exp	10	1.6	trout 1	9	0.532	nms	10	1.6
11	1_2019-03-05	dbt	2019-03-05	ctrl	0	0	trout 1	0	0.623	snm	0	0
12	1_2019-03-05	dbt	2019-03-05	exp	1	83.5	trout 1	0	0.623	snm	1	83.5
13	1_2019-03-14	tbt	2019-03-14	ctrl	25	22.9	trout 1	10	0.903	mns	25	22.9
14	1_2019-03-14	tbt	2019-03-14	exp	19	39.4	trout 1	10	0.903	mns	19	39.4
15	1_2019-03-17	tbt	2019-03-17	exp	1	0.1	trout 1	2	0.262	nms	1	0.1
16	1_2019-03-17	tbt	2019-03-17	ctrl	16	16.2	trout 1	2	0.262	nms	16	16.2
17	1_2019-03-18	tbt	2019-03-18	ctrl	21	26.4	trout 1	2	0.347	msn	21	26.4
18	1_2019-03-18	tbt	2019-03-18	exp	0	0	trout 1	2	0.347	msn	0	0
19	1_2019-03-21	tbt	2019-03-21	ctrl	7	6.9	trout 1	6	0.34	nsm	7	6.9
20	1_2019-03-21	tbt	2019-03-21	exp	1	100	trout 1	6	0.34	nsm	1	100
21	1_2019-03-24	tbt	2019-03-24	ctrl	39	10.3	trout 1	0	0.445	smn	39	10.3
22	1_2019-03-24	tbt	2019-03-24	exp	23	6.4	trout 1	0	0.445	smn	23	6.4
23	1_2019-03-26	tbt	2019-03-26	exp	0	0	trout 1	3	0.426	snm	0	0
24	1_2019-03-26	tbt	2019-03-26	ctrl	0	0	trout 1	3	0.426	snm	0	0
25	1_2019-04-08	drt	2019-04-08	ctrl	45	37.6	trout 1	3	0.637	nms	45	37.6
26	1_2019-04-08	drt	2019-04-08	exp	20	58.1	trout 1	3	0.637	nms	20	58.1
27	1_2019-04-09	drt	2019-04-09	ctrl	28	29.5	trout 1	1	0.477	msn	28	29.5
28	1_2019-04-09	drt	2019-04-09	exp	19	35.5	trout 1	1	0.477	msn	19	35.5
29	1_2019-04-12	drt	2019-04-12	ctrl	25	21.8	trout 1	3	0.302	mns	25	21.8
30	1_2019-04-12	drt	2019-04-12	exp	21	28.1	trout 1	3	0.302	mns	21	28.1
31	1_2019-04-15	drt	2019-04-15	exp	6	93.4	trout 1	3	0.245	nsm	6	93.4
32	1_2019-04-15	drt	2019-04-15	ctrl	25	35.9	trout 1	3	0.245	nsm	25	35.9
33	1_2019-04-17	drt	2019-04-17	ctrl	35	39.1	trout 1	0	0.441	smn	35	39.1
34	1_2019-04-17	drt	2019-04-17	exp	11	43.4	trout 1	0	0.441	smn	11	43.4
35	1_2019-04-20	drt	2019-04-20	ctrl	42	25.4	trout 1	4	0.426	snm	42	25.4
36	1_2019-04-20	drt	2019-04-20	exp	0	0	trout 1	4	0.426	snm	0	0
37	2_2019-02-20	dbt	2019-02-20	ctrl	40	35.7	trout 2	1	0.68	msn	40	35.7
38	2_2019-02-20	dbt	2019-02-20	exp	1	1.5	trout 2	1	0.68	msn	1	1.5
39	2_2019-02-21	dbt	2019-02-21	ctrl	72	39.5	trout 2	3	0.373	smn	72	39.5
40	2_2019-02-21	dbt	2019-02-21	exp	53	36.9	trout 2	3	0.373	smn	53	36.9
41	2_2019-02-25	dbt	2019-02-25	exp	35	27.2	trout 2	6	0.372	mns	35	27.2
42	2_2019-02-25	dbt	2019-02-25	ctrl	52	44.2	trout 2	6	0.372	mns	52	44.2
43	2_2019-02-26	dbt	2019-02-26	exp	48	29.8	trout 2	1	0.395	nsm	48	29.8
44	2_2019-02-26	dbt	2019-02-26	ctrl	71	30.6	trout 2	1	0.395	nsm	71	30.6
45	2_2019-03-02	dbt	2019-03-02	ctrl	3	3.8	trout 2	0	0.597	nms	3	3.8
46	2_2019-03-02	dbt	2019-03-02	exp	3	0.4	trout 2	0	0.597	nms	3	0.4
47	2_2019-03-05	dbt	2019-03-05	ctrl	45	32.5	trout 2	0	0.565	snm	45	32.5
48	2_2019-03-05	dbt	2019-03-05	exp	6	4.5	trout 2	0	0.565	snm	6	4.5
49	2_2019-03-14	tbt	2019-03-14	exp	27	56	trout 2	8	0.334	mns	27	56
50	2_2019-03-14	tbt	2019-03-14	ctrl	31	27.2	trout 2	8	0.334	mns	31	27.2
51	2_2019-03-17	tbt	2019-03-17	exp	3	3	trout 2	10	0.303	nms	3	3
52	2_2019-03-17	tbt	2019-03-17	ctrl	23	30.9	trout 2	10	0.303	nms	23	30.9
53	2_2019-03-18	tbt	2019-03-18	ctrl	56	34.4	trout 2	5	0.314	msn	56	34.4
54	2_2019-03-18	tbt	2019-03-18	exp	7	6.8	trout 2	5	0.314	msn	7	6.8
55	2_2019-03-21	tbt	2019-03-21	exp	0	0	trout 2	0	0.605	nsm	0	0
56	2_2019-03-21	tbt	2019-03-21	ctrl	43	23.8	trout 2	0	0.605	nsm	43	23.8
57	2_2019-03-24	tbt	2019-03-24	exp	1	100	trout 2	7	0.325	smn	1	100
58	2_2019-03-24	tbt	2019-03-24	ctrl	2	0.5	trout 2	7	0.325	smn	2	0.5
59	2_2019-03-26	tbt	2019-03-26	exp	0	0	trout 2	4	0.588	snm	0	0
60	2_2019-03-26	tbt	2019-03-26	ctrl	6	8.9	trout 2	4	0.588	snm	6	8.9
61	2_2019-04-08	drt	2019-04-08	ctrl	24	21.1	trout 2	4	0.399	nms	24	21.1
62	2_2019-04-08	drt	2019-04-08	exp	1	1.5	trout 2	4	0.399	nms	1	1.5
63	2_2019-04-09	drt	2019-04-09	exp	2	8.1	trout 2	10	0.509	msn	2	8.1
64	2_2019-04-09	drt	2019-04-09	ctrl	40	48.9	trout 2	10	0.509	msn	40	48.9
65	2_2019-04-12	drt	2019-04-12	exp	0	0	trout 2	5	0.223	mns	0	0
66	2_2019-04-12	drt	2019-04-12	ctrl	1	21.5	trout 2	5	0.223	mns	1	21.5
67	2_2019-04-15	drt	2019-04-15	exp	49	30.3	trout 2	10	0.117	nsm	49	30.3
68	2_2019-04-15	drt	2019-04-15	ctrl	39	34	trout 2	10	0.117	nsm	39	34
69	2_2019-04-17	drt	2019-04-17	ctrl	9	9.7	trout 2	0	0.406	smn	9	9.7
70	2_2019-04-17	drt	2019-04-17	exp	2	0.3	trout 2	0	0.406	smn	2	0.3
71	2_2019-04-20	drt	2019-04-20	ctrl	46	24.1	trout 2	10	0.588	snm	46	24.1
72	2_2019-04-20	drt	2019-04-20	exp	24	11.2	trout 2	10	0.588	snm	24	11.2
73	3_2019-02-20	dbt	2019-02-20	exp	3	16.7	trout 3	3	0.38	msn	3	16.7
74	3_2019-02-20	dbt	2019-02-20	ctrl	12	54.2	trout 3	3	0.38	msn	12	54.2
75	3_2019-02-21	dbt	2019-02-21	exp	12	41.2	trout 3	3	0.409	smn	12	41.2
76	3_2019-02-21	dbt	2019-02-21	ctrl	61	33.5	trout 3	3	0.409	smn	61	33.5
77	3_2019-02-25	dbt	2019-02-25	ctrl	7	38	trout 3	0	0.869	mns	7	38
78	3_2019-02-25	dbt	2019-02-25	exp	2	11.7	trout 3	0	0.869	mns	2	11.7
79	3_2019-02-26	dbt	2019-02-26	ctrl	57	34.8	trout 3	4	0.611	nsm	57	34.8
80	3_2019-02-26	dbt	2019-02-26	exp	27	43.9	trout 3	4	0.611	nsm	27	43.9
81	3_2019-03-02	dbt	2019-03-02	exp	1	0.2	trout 3	4	0.857	nms	1	0.2
82	3_2019-03-02	dbt	2019-03-02	ctrl	18	64.8	trout 3	4	0.857	nms	18	64.8
83	3_2019-03-05	dbt	2019-03-05	exp	74	27.3	trout 3	0	1.018	snm	74	27.3
84	3_2019-03-05	dbt	2019-03-05	ctrl	108	45.5	trout 3	0	1.018	snm	108	45.5
85	3_2019-03-14	tbt	2019-03-14	ctrl	47	37.1	trout 3	0	0.581	mns	47	37.1
86	3_2019-03-14	tbt	2019-03-14	exp	33	56.1	trout 3	0	0.581	mns	33	56.1
87	3_2019-03-17	tbt	2019-03-17	ctrl	29	44.2	trout 3	3	0.608	nms	29	44.2
88	3_2019-03-17	tbt	2019-03-17	exp	7	39.9	trout 3	3	0.608	nms	7	39.9
89	3_2019-03-18	tbt	2019-03-18	ctrl	28	43.9	trout 3	0	0.575	msn	28	43.9
90	3_2019-03-18	tbt	2019-03-18	exp	4	42.6	trout 3	0	0.575	msn	4	42.6
91	3_2019-03-21	tbt	2019-03-21	exp	1	100	trout 3	0	0.577	nsm	1	100
92	3_2019-03-21	tbt	2019-03-21	ctrl	55	30.3	trout 3	0	0.577	nsm	55	30.3
93	3_2019-03-24	tbt	2019-03-24	exp	0	0	trout 3	0	0.32	smn	0	0
94	3_2019-03-24	tbt	2019-03-24	ctrl	1	41.2	trout 3	0	0.32	smn	1	41.2
95	3_2019-03-26	tbt	2019-03-26	ctrl	58	34	trout 3	3	0.565	snm	58	34
96	3_2019-03-26	tbt	2019-03-26	exp	1	0.1	trout 3	3	0.565	snm	1	0.1
97	3_2019-04-08	drt	2019-04-08	exp	9	11.3	trout 3	0	0.638	nms	9	11.3
98	3_2019-04-08	drt	2019-04-08	ctrl	30	45.5	trout 3	0	0.638	nms	30	45.5
99	3_2019-04-09	drt	2019-04-09	exp	4	45	trout 3	6	0.43	msn	4	45
100	3_2019-04-09	drt	2019-04-09	ctrl	0	0	trout 3	6	0.43	msn	0	0
101	3_2019-04-12	drt	2019-04-12	exp	30	25	trout 3	6	0.162	mns	30	25
102	3_2019-04-12	drt	2019-04-12	ctrl	41	49.3	trout 3	6	0.162	mns	41	49.3
103	3_2019-04-15	drt	2019-04-15	ctrl	29	24.5	trout 3	0	0.43	nsm	29	24.5
104	3_2019-04-15	drt	2019-04-15	exp	19	10.8	trout 3	0	0.43	nsm	19	10.8
105	3_2019-04-17	drt	2019-04-17	ctrl	16	13.5	trout 3	2	0.345	smn	16	13.5
106	3_2019-04-17	drt	2019-04-17	exp	6	0.7	trout 3	2	0.345	smn	6	0.7
107	3_2019-04-20	drt	2019-04-20	exp	9	3.6	trout 3	7	0.565	snm	9	3.6
108	3_2019-04-20	drt	2019-04-20	ctrl	29	24.7	trout 3	7	0.565	snm	29	24.7
109	4_2019-02-20	dbt	2019-02-20	exp	13	44.2	trout 4	4	1.11	msn	13	44.2
110	4_2019-02-20	dbt	2019-02-20	ctrl	36	24.1	trout 4	4	1.11	msn	36	24.1
111	4_2019-02-21	dbt	2019-02-21	ctrl	64	33.9	trout 4	5	0.371	smn	64	33.9
112	4_2019-02-21	dbt	2019-02-21	exp	23	58.7	trout 4	5	0.371	smn	23	58.7
113	4_2019-02-25	dbt	2019-02-25	ctrl	6	6.8	trout 4	0	0.23	mns	6	6.8
114	4_2019-02-25	dbt	2019-02-25	exp	1	100	trout 4	0	0.23	mns	1	100
115	4_2019-02-26	dbt	2019-02-26	ctrl	61	37.2	trout 4	9	0.63	nsm	61	37.2
116	4_2019-02-26	dbt	2019-02-26	exp	73	41.1	trout 4	9	0.63	nsm	73	41.1
117	4_2019-03-02	dbt	2019-03-02	exp	3	4	trout 4	3	0.737	nms	3	4
118	4_2019-03-02	dbt	2019-03-02	ctrl	9	34.1	trout 4	3	0.737	nms	9	34.1
119	4_2019-03-05	dbt	2019-03-05	exp	3	11.8	trout 4	0	0.594	snm	3	11.8
120	4_2019-03-05	dbt	2019-03-05	ctrl	2	99.2	trout 4	0	0.594	snm	2	99.2
121	4_2019-03-14	tbt	2019-03-14	ctrl	53	40.3	trout 4	8	0.471	mns	53	40.3
122	4_2019-03-14	tbt	2019-03-14	exp	19	57.6	trout 4	8	0.471	mns	19	57.6
123	4_2019-03-17	tbt	2019-03-17	ctrl	2	44.5	trout 4	0	0.646	nms	2	44.5
124	4_2019-03-17	tbt	2019-03-17	exp	0	0	trout 4	0	0.646	nms	0	0
125	4_2019-03-18	tbt	2019-03-18	ctrl	0	0	trout 4	2	0.334	msn	0	0
126	4_2019-03-18	tbt	2019-03-18	exp	0	0	trout 4	2	0.334	msn	0	0
127	4_2019-03-21	tbt	2019-03-21	ctrl	0	0	trout 4	0	0.554	nsm	0	0
128	4_2019-03-21	tbt	2019-03-21	exp	39	55.2	trout 4	0	0.554	nsm	39	55.2
129	4_2019-03-24	tbt	2019-03-24	ctrl	3	51.7	trout 4	0	0.442	smn	3	51.7
130	4_2019-03-24	tbt	2019-03-24	exp	1	0.2	trout 4	0	0.442	smn	1	0.2
131	4_2019-03-26	tbt	2019-03-26	ctrl	11	6.5	trout 4	9	0.422	snm	11	6.5
132	4_2019-03-26	tbt	2019-03-26	exp	0	0	trout 4	9	0.422	snm	0	0
133	4_2019-04-08	drt	2019-04-08	ctrl	41	29.5	trout 4	10	0.521	nms	41	29.5
134	4_2019-04-08	drt	2019-04-08	exp	37	33.9	trout 4	10	0.521	nms	37	33.9
135	4_2019-04-09	drt	2019-04-09	ctrl	6	12.7	trout 4	9	0.738	msn	6	12.7
136	4_2019-04-09	drt	2019-04-09	exp	6	5.7	trout 4	9	0.738	msn	6	5.7
137	4_2019-04-12	drt	2019-04-12	ctrl	23	28.4	trout 4	5	0.174	mns	23	28.4
138	4_2019-04-12	drt	2019-04-12	exp	11	12	trout 4	5	0.174	mns	11	12
139	4_2019-04-15	drt	2019-04-15	ctrl	1	61.6	trout 4	0	0.35	nsm	1	61.6
140	4_2019-04-15	drt	2019-04-15	exp	4	0.2	trout 4	0	0.35	nsm	4	0.2
141	4_2019-04-17	drt	2019-04-17	ctrl	56	30.8	trout 4	2	0.483	smn	56	30.8
142	4_2019-04-17	drt	2019-04-17	exp	9	1.1	trout 4	2	0.483	smn	9	1.1
143	4_2019-04-20	drt	2019-04-20	exp	4	2.4	trout 4	5	0.422	snm	4	2.4
144	4_2019-04-20	drt	2019-04-20	ctrl	16	35.5	trout 4	5	0.422	snm	16	35.5
