# Supplementary material for: Behavioural traits of rainbow trout and brown trout may help explain their differing invasion success and impacts
Source: Sci Rep. 2022 Feb 2;12:1757. doi: 10.1038/s41598-022-05484-5 (PMC8810905; doi:10.1038/s41598-022-05484-5)
Supplement: Supplementary file 8 — Supplementary Information 8. [file 41598_2022_5484_MOESM8_ESM.csv]

trout	treatment	density	alive	eaten
bd	O	1	0	1
bd	O	1	0	1
bd	O	1	0	1
bd	O	2	0	2
bd	O	2	0	2
bd	O	2	0	2
bd	O	4	0	4
bd	O	4	0	4
bd	O	4	0	4
bd	O	8	0	8
bd	O	8	0	8
bd	O	8	0	8
bd	O	16	0	16
bd	O	16	8	8
bd	O	16	0	16
bd	O	32	15	17
bd	O	32	12	20
bd	O	32	10	22
bt	O	1	0	1
bt	O	1	0	1
bt	O	1	0	1
bt	O	2	0	2
bt	O	2	0	2
bt	O	2	0	2
bt	O	4	0	4
bt	O	4	0	4
bt	O	4	0	4
bt	O	8	0	8
bt	O	8	0	8
bt	O	8	0	8
bt	O	16	5	11
bt	O	16	11	5
bt	O	16	4	12
bt	O	32	17	15
bt	O	32	23	9
bt	O	32	24	8
rb	O	1	0	1
rb	O	1	0	1
rb	O	1	0	1
rb	O	2	0	2
rb	O	2	0	2
rb	O	2	0	2
rb	O	4	0	4
rb	O	4	0	4
rb	O	4	0	4
rb	O	8	0	8
rb	O	8	3	5
rb	O	8	2	6
rb	O	16	8	8
rb	O	16	7	9
rb	O	16	10	6
rb	O	32	19	13
rb	O	32	17	15
rb	O	32	21	11
